# Supplementary material for: Romosozumab for managing severe osteoporosis in patients undergoing kidney transplantation: a retrospective case series
Source: JBMR Plus. 2025 Apr 14;9(6):ziaf049. doi: 10.1093/jbmrpl/ziaf049 (PMC12063995; doi:10.1093/jbmrpl/ziaf049)
Supplement: Table_AYATTJ-19_MI-5_Supp_ziaf049 [file table_ayattj-19_mi-5_supp_ziaf049.xlsx]

## Sheet: Supp Table1
Number	Age (years)	Sex	Cause of renal failure	Drug regimen
1	35	1	Alcoholism	Brotizolam 0.25 mg, Cilnidipine 10 mg, Methylprednisolone 4 mg, Mycophenolate mofetil 250 mg, Rosuvastatin 2.5 mg, Tacrolimus 1 mg, Trimethoprim-Sulfamethoxazole, Valacyclovir 500 mg, Valsartan 40 mg
2	54	1	IgA nephropathy	Bifloxacin, Diphenhydramine, Ezetimibe 10 mg, Methylprednisolone 1 mg, Mycophenolate mofetil 750 mg, Tacrolimus 1.5 mg
3	61	1	Chronic renal failure	Cinacalcet 25 mg, Everolimus 0.75 mg, Mycophenolate mofetil 500 mg, Olmesartan 10 mg, Rosuvastatin 2.5 mg, Tacrolimus 3.5 mg, Trimethoprim-Sulfamethoxazole
4	56	0	Type 2 diabetes	Carvedilol 20 mg, Insulin, Methylprednisolone 2 mg, Mycophenolate mofetil 1000 mg, Olmesartan 10 mg, Tacrolimus 8 mg, Tamsulosin hydrochloride 0.2 mg
5	67	1	IgA nephropathy	Benzbromarone 25 mg, Diphenhydramine, Doxazosin 0.5 mg, Glycyrrhizin combination tablet, Losartan 25 mg, Methylprednisolone 2 mg, Mycophenolate mofetil 250 mg, Olmesartan 20 mg, Rabeprazole 10 mg, Rosuvastatin 2.5 mg, Tacrolimus 2 mg
6	73	1	Scleroderma	Carvedilol 10 mg, Magnesium oxide 990 mg, Methylprednisolone 2 mg, Mizoribine 50 mg, Mycophenolate mofetil 500 mg, Polaprezinc 50 mg, Rabeprazole 10 mg
7	56	1	IgA nephropathy	Allopurinol 50 mg, Candesartan 16 mg, Diphenhydramine, Dipyridamole 300 mg, Methylprednisolone 4 mg, Mycophenolate mofetil 500 mg, Neurotropin 4 units, Tacrolimus 2.5 mg, Tizanidine 1 mg, Trandolapril 2 mg
8	68	0	Chronic renal failure	Azilsartan 40 mg, Ezetimibe 10 mg, Febuxostat 20 mg, Lansoprazole 15 mg, Loperamide hydrochloride 1 mg, Methylprednisolone 2 mg, Mycophenolate mofetil 1000 mg, Tacrolimus 2.5 mg
9	66	1	glomerulonephritis	Apixaban 5 mg, Doxazosin 2 mg, Magnesium oxide 990 mg, Mecobalamin 1500 µg, Mycophenolate mofetil 500 mg, Nifedipine 80 mg
10	53	1	IgA nephropathy	Diphenhydramine, Esomeprazole 20 mg, Febuxostat 10 mg, Losartan potassium 100 mg, Magnesium oxide 990 mg, Methylprednisolone 4 mg, Mycophenolate mofetil 250 mg, Tacrolimus 2.5 mg
11	69	1	IgA nephropathy	Benzbromarone 25 mg, Carvedilol 5 mg, Diphenhydramine, Fexofenadine 60 mg, Methylprednisolone 4 mg, Mycophenolate mofetil 500 mg, Olmesartan 5 mg, Tacrolimus 4.5 mg
12	66	1	Type 1 diabetes	Amlodipine 10 mg, Azilsartan 20 mg, Cilnidipine 10 mg, Clostridium butyricum (Miya-BM), Diphenhydramine, Methylprednisolone 4 mg, Mycophenolate mofetil 1000 mg, Tacrolimus 5 mg, Warfarin 2 mg
Supp Table1
Patients background

## Sheet: Supp Table2
Number	Creatinine							eGFR
	0M	1M	3M	6M	9M	12M		0M	1M	3M	6M	9M	12M
1	1.34	1.15	1.1	1.55	1.25	1.46		37.2	44	46.2	32.7	41.2	33.6
2	0.9	0.85	0.73	0.9	1.11	1		51.8	55.1	59.7	51.8	41.2	45.9
3	1.35	1.41	NA	1.66	1.54	1.55		31.9	30.3	NA	25.3	27.3	27.3
4	1.02	1.12	1.04	1.02	1.15	1.19		60.1	54.3	58.8	59.8	52.4	50.5
5	1.2	1.23	1.37	1.36	1.38	1.24		35.1	34.2	30.4	30.6	30	33.8
6	1.07	1.09	1.09	1.12	1.1	1.06		38.9	38.1	38.1	37	37.6	39.1
7	1.41	NA	NA	1.42	NA	1.32		30.8	NA	NA	30.8	NA	33.2
8	1.36	NA	1.34	1.45	1.49	1.4		41.3	NA	42	38.5	37.2	39.8
9	1.59	1.37	1.29	1.59	1.59	1.61		25.9	30.5	32.5	25.8	25.8	25.5
10	1.5	1.5	1.54	1.47	1.51	1.49		29.6	NA	28.8	30.3	29.2	29.7
11	0.97	0.97	1.04	0.99	NA	0.91		44.2	44.2	40.9	43	NA	44.5
12	1.39	1.35	1.18	1.3	1.5	1.47		30.4	31.4	36.4	32.8	27.9	28.5
Supp Table2
Renal function

## Sheet: Supp Table3
Number	0M BMD				0M T-score				6M BMD				12M BMD				Percent Change BMD, 6M				Percent Change BMD, 12M
	Spine	Total hip	Femoral neck		Spine	Total hip	Femoral neck		Spine	Total hip	Femoral neck		Spine	Total hip	Femoral neck		Spine	Total hip	Femoral neck		Spine	Total hip	Femoral neck
1	0.95	0.562	0.564		-1.7	-3.1	-3.3		1.149	0.603	0.604		1.292	0.661	0.694		0.209474	0.36	0.0729537		0.176157	0.070922	0.230496
2	0.769	0.562	0.533		-2.8	-3.1	-3.6		0.913	0.616	0.574		0.929	0.666	0.621		0.187256	0.0960854	0.0769231		0.208062	0.185053	0.165103
3	0.849	0.667	0.636		-2.4	-2.3	-2.7		0.879	0.699	0.652		1.022	0.743	0.685		0.0353357	0.203769	0.047976		0.113943	0.0251572	0.077044
4	1.005	0.59	0.612		-0.8	-3.4	-3.2		1.152	0.598	0.683		1.203	0.623	0.666		0.146269	0.197015	0.0135593		0.0559322	0.116013	0.0882353
5	0.665	0.591	0.594		-3.7	-2.8	-3		0.725	0.612	0.617		0.761	0.642	0.628		0.0902256	0.144361	0.035533		0.0862944	0.0387205	0.0572391
6	0.765	0.558	0.571		-3	-3.1	-3		0.77	0.579	0.592		0.796	0.595	0.596		0.00653595	0.0405229	0.0376344		0.0663082	0.0367776	0.0437828
7	1.574	0.867	0.738		2.7	-0.7	-1.8		1.689	0.861	0.716		1.602	0.88	0.751		0.0730623	0.0177891	-0.00692042		0.0149942	-0.0298103	0.0176152
8	0.812	0.635	0.628		-2	-3	-3.1		0.861	0.639	0.582		0.847	0.64	0.584		0.0603448	0.0431034	0.00629921		0.00787402	-0.0732484	-0.0700637
9	0.818	0.62	0.663		-2.6	-2.6	-2.4		0.903	0.651	0.702		0.911	0.682	0.718		0.103912	0.113692	0.05		0.1	0.0588235	0.0829563
10	0.771	0.611	0.544		-2.9	-2.7	-3.5		0.788	0.639	0.592		0.825	0.658	0.571		0.0220493	0.0700389	0.0458265		0.0769231	0.0882353	0.0496324
11	0.633	0.545	0.549		-3.9	-3.2	-3.4		0.695	0.587	0.573		0.701	0.605	0.606		0.0979463	0.107425	0.0770642		0.110092	0.0437158	0.103825
12	0.796	0.615	0.505		-2.8	-2.7	-3.8		0.824	0.626	0.523		0.832	0.629	0.527		0.0351759	0.0452261	0.0178862		0.0227642	0.0356436	0.0435644
Supp Table3
BMD
